# Supplementary material for: Factors Moderating the Link between Personal Recounts of COVID-19 Vaccine Side Effects Viewed on Social Media and Viewer Postvaccination Experience
Source: Vaccines (Basel). 2022 Sep 26;10(10):1611. doi: 10.3390/vaccines10101611 (PMC9610806; doi:10.3390/vaccines10101611)
Supplement: Supplementary file 1 [file vaccines-10-01611-s001.zip]

Archive with 1 entries (1 files):
- vaccines-1902376-supplementary.pdf
